# Supplementary material for: Screening of Gestational Diabetes and Its Risk Factors: Pregnancy Outcome of Women with Gestational Diabetes Risk Factors According to Glycose Tolerance Test Results
Source: J Clin Med. 2022 Aug 23;11(17):4953. doi: 10.3390/jcm11174953 (PMC9456276; doi:10.3390/jcm11174953)
Supplement: Supplementary file 1 [file jcm-11-04953-s001.zip]

Archive with 1 entries (1 files):
- jcm-1809057-supplementary.pdf
